# Supplementary material for: Cardioprotection by Hypothyroidism Is Not Mediated by Favorable Hemodynamics—Role of Canonical Thyroid Hormone Receptor Alpha Signaling
Source: Int J Mol Sci. 2022 Nov 1;23(21):13340. doi: 10.3390/ijms232113340 (PMC9656281; doi:10.3390/ijms232113340)
Supplement: Supplementary file 1 [file ijms-23-13340-s001.zip]

Archive with 1 entries (1 files):
- ijms-1906449-supplementary.pdf
